# Supplementary material for: Impact of arc quenching parameters on surface hardness and microstructure of S45C steel with concave surfaces
Source: PLoS One. 2025 Jun 2;20(6):e0324922. doi: 10.1371/journal.pone.0324922 (PMC12129324; doi:10.1371/journal.pone.0324922)
Supplement: S1 Table — In this table, each test sample (S1 Fig) was measured at 10 points, and the hardness value of the sample was taken as the average of the values of these 10 points. In addition, there are statistical results of range, standard deviation, and median. (XLSX) [file pone.0324922.s007.xlsx]

## Sheet: Sheet1
		Hardness parameters of 25 samples after electric arc quenching (HRC) by the traditional method
		Sample No.	Position 1	Position 2	Position 3	Position 4	Position 5	Position 6	Position 7	Position 8	Position 9	Position 10	The average hardness	Median (Me)	Range ®	Sum of Squared Deviation (SSD)	Same Variance (SV)	Standard Deviation
		1	41.5	41	41.5	40.5	40.5	40.5	41.5	41	41.5	42	41.15	41.25	1.5	2.525	0.280556	0.529675
		2	39.5	39	38.5	38.5	39	38.5	38.5	39	39	39.5	38.9	39.25	1	1.4	0.155556	0.394405
		3	38.5	38	37.5	37.5	37	38	38	38	37.5	38	37.8	38.25	1.5	1.6	0.177778	0.421637
		4	38	37	37	37.5	37.5	37	37	37.5	37	38	37.35	37.75	1	1.525	0.169444	0.411636
		5	37.5	37	36.5	36.5	37	36.5	36.5	36.5	37	37.5	36.85	37	1	1.525	0.169444	0.411636
		6	50.5	49.5	49	49	49.5	50	49.5	49.5	49.5	50	49.6	50	1.5	1.9	0.211111	0.459468
		7	40	39.5	39	39	39	39.5	39.5	39	39.5	40	39.4	39.5	1	1.4	0.155556	0.394405
		8	38.5	38	38	37.5	37.5	37.5	38	38	37.5	38	37.85	38.25	1	1.025	0.113889	0.337474
		9	39	38.5	38	38	38	38.5	38	38.5	38.5	39	38.4	38.75	1	1.4	0.155556	0.394405
		10	35	34.5	34.5	35	34.5	35	35.5	34.5	35	35.5	34.9	34.75	1	1.4	0.155556	0.394405
		11	42	41.5	41.5	41	42	41.5	42	42.5	42	42	41.8	42.25	1.5	1.6	0.177778	0.421637
		12	36.5	36	35.5	36	35.5	36	36	35.5	36	36	35.9	36	1	0.9	0.1	0.316228
		13	38.5	38	37.5	38	37.5	37.5	37	38	37.5	38.5	37.8	38.25	1.5	2.1	0.233333	0.483046
		14	34.5	34	33.5	33.5	33.5	34	34	33.5	34	34	33.85	34	1	1.025	0.113889	0.337474
		15	36.5	36	35.5	35.5	36	35.5	36	35.5	36	35.5	35.8	36	1	1.1	0.122222	0.349603
		16	40.5	40	39.5	39	39.5	39	39.5	39	39.5	40	39.55	39.75	1.5	2.225	0.247222	0.497214
		17	45.5	45	44.5	44.5	44.5	44.5	45	44.5	45	45.5	44.85	45	1	1.525	0.169444	0.411636
		18	38.5	37.5	37.5	38	37.5	37.5	38	37.5	38	38.5	37.85	38	1	1.525	0.169444	0.411636
		19	37	36.5	37	36	36	36.5	36	36.5	36.5	37	36.5	36.75	1	1.5	0.166667	0.408248
		20	29.5	29	28.5	29	28.5	28.5	29	28.5	29	29.5	28.9	29	1	1.4	0.155556	0.394405
		21	45.5	45	45	44.5	44.5	44	44	44.5	45	45	44.7	45	1.5	2.1	0.233333	0.483046
		22	39	39	38	38	38.5	39	38.5	38.5	38.5	39	38.6	38.75	1	1.4	0.155556	0.394405
		23	38	37.5	37.5	37.5	38	37.5	38	38	37.5	38.5	37.8	38	1	1.1	0.122222	0.349603
		24	42	41.5	41	41.5	41.5	41	41.5	41	41	43	41.5	41.5	2	3.5	0.388889	0.62361
		25	38.5	36.5	37.5	38	37.5	36.5	36.5	37	37.5	38	37.35	37.75	2	4.525	0.502778	0.709068
					Traditional method
