# Supplementary material for: Impact of arc quenching parameters on surface hardness and microstructure of S45C steel with concave surfaces
Source: PLoS One. 2025 Jun 2;20(6):e0324922. doi: 10.1371/journal.pone.0324922 (PMC12129324; doi:10.1371/journal.pone.0324922)
Supplement: S2 Table — In this table, each test sample (S1 Fig) was measured at 10 points, and the hardness value of the sample was taken as the average of the values of these 10 points. In addition, there are statistical results of range, standard deviation, and median. (XLSX) [file pone.0324922.s008.xlsx]

## Sheet: Sheet1
			Hardness parameters of 25 samples after electric arc quenching (HRC) by the Taguchi method
			Sample No.	Position 1	Position 2	Position 3	Position 4	Position 5	Position 6	Position 7	Position 8	Position 9	Position 10	The average hardness	Median (Me)	Range®	Sum of Squared Deviation (SSD)	Same Variance (SV)	Standard Deviation
			1	41.5	41	41	41	41	41.5	41.5	41.5	42	42	41.4	41.5	1	1.4	0.155556	0.394405
			2	40	38.5	39	39.5	39	38.5	39	38.5	38.5	39.5	39	39	1.5	2.5	0.277778	0.527046
			3	38.5	37.5	38.5	37.5	37.5	37.5	37	38.5	37.5	38	37.8	38	1.5	2.6	0.288889	0.537484
			4	43	42.5	42	42.5	42.5	43	43	42.5	42	43	42.6	42.25	1	1.4	0.155556	0.394405
			5	38.5	38	38.5	38	38	38.5	38	38.5	38	39	38.3	38.25	1	1.1	0.122222	0.349603
			6	41.5	40.5	41	40.5	41.5	41.5	39.5	41	40.5	41.5	40.9	41.25	2	3.9	0.433333	0.658281
			7	40	39.5	39	39	39.5	40	39	40	39.5	40.5	39.6	39.25	1.5	2.4	0.266667	0.516398
			8	36	35	34.5	35.5	35.5	35.5	35	35	35.5	36.5	35.4	35	2	2.9	0.322222	0.567646
			9	36.5	35.5	35.5	35	35	35.5	35	35	35.5	36.5	35.5	35.25	1.5	3	0.333333	0.57735
			10	29	28.5	28.5	28.5	28.5	29.5	29	28	29.5	29	28.8	28.75	1.5	2.1	0.233333	0.483046
			11	34.5	34.5	34	33.5	33.5	34	34.5	34	33.5	35	34.1	33.75	1.5	2.4	0.266667	0.516398
			12	39.5	39	39	38.5	39	38.5	38.5	39	39	39	38.9	39	1	0.9	0.1	0.316228
			13	35.5	35	34.5	34.5	34.5	34	34	34.5	34.5	35	34.6	34.5	1.5	1.9	0.211111	0.459468
			14	36	35.5	34.5	35	35.5	36	35.5	35	35.5	36.5	35.5	35	2	3	0.333333	0.57735
			15	37.5	37	36.5	36.5	37	36.5	36	36.5	36.5	37	36.7	36.75	1.5	1.6	0.177778	0.421637
			16	29.5	29	28.5	28.5	29	28.5	29	28.5	28.5	29	28.8	28.75	1	1.1	0.122222	0.349603
			17	29	28.5	28	28	27.5	28	28	28	28.5	28.5	28.2	27.75	1.5	1.6	0.177778	0.421637
			18	36.5	35	35.5	35	35.5	35.5	35	35	36	37	35.6	35.5	2	4.4	0.488889	0.699206
			19	32	32	31.5	31	32	31.5	32	32	32	32	31.8	31.75	1	1.1	0.122222	0.349603
			20	30.5	30	31	30	29.5	29.5	30.5	29.5	30	29.5	30	30.25	1.5	2.5	0.277778	0.527046
			21	35	35	35.5	35	34.5	35	34.5	34.5	35	35	34.9	35	1	0.9	0.1	0.316228
			22	32.5	32	32	32.5	32	32.5	32	32.5	32	33	32.3	32	1	1.1	0.122222	0.349603
			23	30	29.5	29	29	29	29.5	29.5	29	29.5	30	29.4	29	1	1.4	0.155556	0.394405
			24	38	37.5	37.5	37	36.5	37	37.5	37	37	38	37.3	37	1.5	2.1	0.233333	0.483046
			25	32.5	32	31.5	31	32	31.5	32.5	32	32.5	31.5	31.9	31.75	1.5	2.4	0.266667	0.516398
						Taguchi method
														28
														28.5
														28.5
														28.5
														28.5	28.75
														29
														29
														29
														29.5
														29.5
